# Supplementary material for: Characterization and Engineering Studies of a New Endolysin from the Propionibacterium acnes Bacteriophage PAC1 for the Development of a Broad-Spectrum Artilysin with Altered Specificity
Source: Int J Mol Sci. 2023 May 10;24(10):8523. doi: 10.3390/ijms24108523 (PMC10218239; doi:10.3390/ijms24108523)
Supplement: Supplementary file 1 [file ijms-24-08523-s001.zip]

Archive with 1 entries (1 files):
- ijms-2354400-supplementary.docx
